# Supplementary material for: Secondary Reporting of G6PD Deficiency on Newborn Screening
Source: Int J Neonatal Screen. 2023 Mar 27;9(2):18. doi: 10.3390/ijns9020018 (PMC10123647; doi:10.3390/ijns9020018)
Supplement: Supplementary file 1 [file IJNS-09-00018-s001.zip]

Archive with 1 entries (1 files):
- IJNS-2159058-supplementary.xlsx
