# Supplementary material for: Secondary Reporting of G6PD Deficiency on Newborn Screening
Source: Int J Neonatal Screen. 2023 Mar 27;9(2):18. doi: 10.3390/ijns9020018 (PMC10123647; doi:10.3390/ijns9020018)
Supplement: Supplementary file 1 [file IJNS-09-00018-s001.zip › IJNS-2159058-supplementary.xlsx]

## Sheet: NBS GALT screen positive cases
Table S1. Outcome from positive newborn screening for galactosemia
ID	DOB	Date NMS collected	Date NMS Determination released	Age at determination released	Zone	Sex	Feeding type	Seen by Metabolics North/South	Date seen by Metabolics	Age at consult with Metabolics	NMS GALT Screening Initial (U/dL)	NMS GALT Screening Repeat (U/dL)	NMS Tgal Screening Results (mmol/L)	Diagnostic Erythrocyte GALT Activity (U/g)	Diagnostic Erythrocyte GALT Activity (% of mean reference range )	Erythrocyte GALT Activity report date	Time to dx (days)	Diagnosis
1	2020-10-01	2020-10-20	2020-10-26	25	Calgary	Male	Breast	South	2020-10-27	26	2.6	2.6	1459.3	4.8	residual activity	2020-10-27	26	Confirmed GALT: galactosemia (Duarte)
2	2021-06-28	2021-07-01	2021-07-05	7	Calgary	Female	Breast	South	2021-07-06	8	13.9*	10.8	672.6	normal				FALSE POSITIVE: reason not specified
3	2019-12-02	2019-12-07	2019-12-09	7	Central	Male	Milk based, Breast	South	2019-12-13	11	2.82	1.93	980.1	2.9	0.14	2020-02-03	63	Confirmed GALT: galactosemia (Clinical variant)
4	2019-07-31	2019-08-01	2019-08-03	3	Edmonton	Female	Breast	North	2019-08-06	6	3.37	2.86	818.5	3.5	0.17	2019-08-09	9	Confirmed GALT: galactosemia (Duarte)
5	2020-02-27	2020-02-29	2020-03-04	6	Edmonton	Female	Milk based, Breast	North	2020-03-05	7	2.13	4.03	526.8	8.7	0.42	2020-03-11	13	FALSE POSITIVE: carrier status
6	2019-12-14	2019-12-24	2019-12-30	16	Calgary	Female	Milk based, Breast, Nonlactose	South	2020-01-27	44	-0.71	-0.45	>2000	undetectable	0	2019-12-24	10	Confirmed GALT: galactosemia (Classic)
7	2020-07-28	2020-08-05	2020-08-10	13	Calgary	Male	Non-lactose formula	South	2020-08-11	14	16.7*	18.3	69.7	RBC transfusion	N/A	NA		FALSE POSITIVE: carrier status
8	2019-06-23	2019-06-24	2019-07-02	9	Calgary	Female	Milk based	South	2019-06-30	7	2.16	2.15	1283.7	5	0.244	2019-07-03	10	Confirmed GALT: galactosemia (Duarte)
9	2019-08-21	2019-08-22	2019-09-03	13	Calgary	Male	Milk based, Breast	South	2019-09-04	14	3.04	3.38	1214.7	5.7	0.278	2019-09-05	15	FALSE POSITIVE: carrier status
10	2020-04-29	2020-05-01	2020-05-05	6	Calgary	Female	Breast	South	2020-05-07	8	<2.5	<2.5	621.6	2.9	0.14	2020-05-12	13	Confirmed GALT: galactosemia (Duarte)
11	2020-10-22	2020-10-22	2020-10-26	4	Calgary	Male	Breast	South	2020-10-27	5	3.2	4.1	954.5	7.3	residual activity	2020-10-27	5	Confirmed GALT: galactosemia (Duarte)
12	2020-12-30	2020-12-31	2021-01-05	6	Calgary	Female	Milk based	South	2021-01-06	7	3.3	2.6	711.9	5.8				Confirmed GALT: galactosemia (Duarte)
13	2019-05-28	2019-05-31	2019-06-05	8	Calgary	Male	Milk based, Breast	South	2019-06-06	9	2.49	2.5	821.6	4.2	0.205	2019-06-06	9	Confirmed GALT: galactosemia (Duarte)
14	2020-05-09	2020-05-13	2020-05-15	6	Central	Male	Breast	North	2020-06-10	32	2.9	2.9	700.2	3.3	0.16	2020-05-21	12	Confirmed GALT: galactosemia (Duarte)
											*Transfusion indicated therefor no cutoff used for GALT

## Sheet: NBS G6PD screen positive cases
Table S2. Outcome from positive newborn screening for G6PD deficiency
ID	Sex	Zone of Collection	DOB	NMS Collection Date	Determination Date	Age at NMS reporting (days)	Referred to Peds Hem	Date of Peds Hem appt	Age at Ped Hem App (days)	GALT Screening (U/dL)	Tgal Screening Results (micromol/L)	Date of Diagnostic Collection	G6PD Diagnostic (U/g Hb)	G6PD Diagnostic Outcome	Age at Dx (days)	Timing of Bilirubin Assessment from Determination Date (days)	Before=0 / After=1	Bili Date Released	1st Total Bili result	Ref range (1st bili)	1st Bili result (N vs AbN)	Age at 1st Billi report (days)
1	M	Calgary	2019-04-23	2019-04-24	2019-04-30 15:30:00	7.64583	Calgary	2019-08-16	115	<2.5	226.9	2019-05-01	<0.7	abnormal	8	-5.64583	0	2019-04-25	176	17-180	normal	2
2	M	Edmonton	2019-05-17	2019-05-19	2019-05-27 11:10:00	10.4653	Edmonton	2019-07-17	61	3.0, 4.3	543.6	2019-06-03	<0.7	abnormal	17			no bili
3	M	North	2019-05-21	2019-05-29	2019-05-31 14:50:00	10.6181	Edmonton	2019-06-25	35	<2.5	112.6	2019-06-25	<0.7	abnormal	35	24.3819	1	2019-06-25	42	<20	abnormal	35
4	M	Calgary	2019-05-21	2019-05-22	2019-05-27 14:40:00	6.61111	Calgary	2019-10-03	135	<2.5	<64	2019-08-01	<0.7	abnormal	72	65.3889	1	2019-08-01	3	<20	normal	72
5	M	Edmonton	2019-05-23	2019-05-22	2019-05-24 17:50:00	1.74306	Edmonton	2019-07-17	55	<2.5, 2.9	<64	2019-06-05	<0.7	abnormal	13	-1.74306	0	2019-05-23	221	no ref		0
6	M	Calgary	2019-05-26	2019-05-24	2019-05-29 09:20:00	3.38889	Calgary	2020-10-27	520	<2.5	<64	2019-06-17	<0.7	abnormal	22	0.611111	1	2019-05-30	227	0-220	abnormal	4
7	M	Calgary	2019-07-04	2019-06-05	2019-07-09 17:10:00	5.71528	Calgary	2019-11-18	137	<2.5	<64	2019-08-19	<0.7	abnormal	46	134.285	1	2019-11-21	3	0-23	normal	140
8	M	Central	2019-07-10	2019-07-11	2019-07-16 13:50:00	6.57639	Calgary	2020-02-20	225	<2.5	108.3	2019-07-23	<0.7	abnormal	13	194.424	1	2020-01-27	6	<20	normal	201
9	M	Central	2019-07-22	2019-07-23	2019-07-26 13:00:00	4.54167	Calgary	2019-12-04	135	3.6, 3.4	<64	2019-08-09	<0.7	abnormal	18	338.458	1	2020-06-29	186	<121	abnormal	343
10	M	Calgary	2019-07-22	2019-07-23	2019-07-26 13:00:00	4.54167	Calgary	2020-01-16	178	<2.5	131.9	2020-01-10	deficient	abnormal	172	167.458	1	2020-01-10	4	0-23	normal	172
11	M	Edmonton	2019-08-17	2019-08-18	2019-08-20 16:30:00	3.6875	Edmonton	2019-09-11	25	2.7	<64	2019-08-27	<0.7	abnormal	10	-2.6875	0	2019-08-18	126	no ref		1
12	M	Calgary	2019-08-27	2019-08-28	2019-08-30 14:40:00	3.61111	999	in pt. No consult from peds hem		<2.5	<64	2019-08-31	<0.7	abnormal	4	-2.61111	0	2019-08-28	113	0-150	normal	1
13	M	Calgary	2019-08-28	2019-08-29	2019-09-03 15:10:00	6.63194	Calgary	2020-03-19	204	<2.5	<64	2019-09-23	<0.7	abnormal	26	-5.63194	0	2019-08-29	161	<121	abnormal	1
14	F	North	2019-09-24	2019-10-04	2019-10-09 15:20:00	15.6389	Edmonton	2019-12-09	76	<2.5	<64	2019-10-25	<0.7	abnormal	31	15.3611	1	2019-10-25	101	<20	abnormal	31
15	F	North	2019-09-24	2019-10-04	2019-10-09 15:20:00	15.6389	Edmonton	2019-12-09	76	<2.5	<64	2019-10-25	<0.7	abnormal	31	15.3611	1	2019-10-25	87	<20	abnormal	31
16	M	Calgary	2019-10-10	2019-10-12	2019-10-17 15:50:00	7.65972	Calgary	2020-02-11	124	<2.5	<64	2020-02-06	<0.7	abnormal	119	4.34028	1	2019-10-22	88	0-220	normal	12
17	M	Calgary	2019-10-11	2019-10-12	2019-10-16 14:20:00	5.59722	Calgary	2020-03-17	158	<2.5	<64	2020-03-03	<0.7	abnormal	144	-2.59722	0	2019-10-14	254	0-220	abnormal	3
18	M	Calgary	2019-10-11	2019-10-12	2019-10-17 15:50:00	6.65972	Calgary	2019-11-04	24	<2.5	130	2019-10-18	<0.7	abnormal	7	-4.65972	0	2019-10-13	167	0-150	abnormal	2
19	M	North	2019-10-14	2019-10-25	2019-10-29 14:20:00	15.5972	Edmonton	2020-03-02	140	<2.5	146.3	2019-10-31	<0.7	abnormal	17	-11.5972	0	2019-10-18	248	<211	abnormal	4
20	F	North	2019-11-03	2019-11-08	2019-11-08 10:05:00	5.42014	999	appt canceled due to being false positive		3.5, 3.4	<64	2019-11-12	11.8	false positive	9			no bili
21	M	North	2019-11-07	2019-11-08	2019-11-12 14:20:00	5.59722	Edmonton	2019-12-09	32	<2.5	<64	2019-12-09	<0.7	abnormal	32	0.402778	1	2019-11-13	237	<211	abnormal	6
22	M	Edmonton	2019-11-21	2019-11-22	2019-11-26 14:20:00	5.59722	Edmonton	2020-03-20	120	<2.5	<64	2019-12-12	<0.7	abnormal	21	3.40278	1	2019-11-30	166			9
23	M	Central	2019-11-27	2019-11-28	2019-12-02 13:40:00	5.56944	Calgary	2020-12-03	372	<2.5	141.2	2019-12-03	<0.7	abnormal	6	-4.56944	0	2019-11-28	137			1
24	F	Central	2019-11-29	2019-12-01	2019-12-04 14:00:00	5.58333	Edmonton	2020-02-03	66	<2.5	193.9	2019-12-12	<0.7	abnormal	13	7.41667	1	2019-12-12	18			13
25	M	Calgary	2019-12-01	2019-12-02	2019-12-05 13:00:00	4.54167	Calgary	2020-03-02	92	<2.5	<64	2020-03-02	<0.7	abnormal	92	63.4583	1	2020-02-07	3	1-10	normal	68
26	M	North	2019-12-02	2019-12-05	2019-12-09 14:50:00	7.61806	Edmonton	2020-03-23	112	<2.5	116.6	2020-03-13	<0.7	abnormal	102	94.3819	1	2020-03-13	18	<20	normal	102
27	M	Edmonton	2019-12-09	2019-12-10	2019-12-12 13:50:00	3.57639	Edmonton	2020-02-03	56	3.6/3.7	149.6	2020-02-03	<0.7	abnormal	56	-2.57639	0	2019-12-10	128			1
28	M	Edmonton	2019-12-19	2019-12-20	2019-12-23 15:20:00	4.63889	Edmonton	2020-02-03	46	<2.5	<64	2019-12-27	<0.7	abnormal	8	3.36111	1	2019-12-27	145			8
29	M	Edmonton	2019-12-31	2020-01-01	2020-01-03 14:50:00	3.61806	Edmonton	2020-03-02	62	<2.5	72.8	2020-01-13	<0.7	abnormal	13	1.38194	1	2020-01-05	212	<250	normal	5
30	M	Edmonton	2020-01-06	2020-01-07	2020-01-13 11:40:00	7.48611	Edmonton	not seen		<2.5	218	LTFU		999				no bili
31	M	Calgary	2020-01-12	2020-01-13	2020-01-16 13:40:00	4.56944	Calgary	2020-05-22	131	<2.5	144.6	2020-01-23	<0.7	abnormal	11	6.43056	1	2020-01-23	26	<19%	abnormal	11
32	M	Edmonton	2020-01-13	2020-01-15	2020-01-20 13:50:00	7.57639	Edmonton	2020-03-02	49	3.3/<2.5	<64	2020-10-14	<0.7	abnormal	275	-3.57639	0	2020-01-17	380	<350	abnormal	4
33	M	Edmonton	2020-02-07	2020-02-08	2020-02-11 15:00:00	4.625	Edmonton	2020-03-23	45	<2.5	<64	2020-02-20	<0.7	abnormal	13	-1.625	0	2020-02-10	231	<250	normal	3
34	M	Central	2020-02-23	2020-02-24	2020-02-26 14:40:00	3.61111	Edmonton	2020-08-17	176	<2.5	<64	2020-08-22	<0.7	abnormal	181	-2.61111	0	2020-02-24	133			1
35	M	Edmonton	2020-02-27	2020-03-05	2020-03-09 14:30:00	11.6042	Edmonton	2020-06-22	116	<2.5	<64	2021-03-04	<0.7	abnormal	371			No bili
36	M	Calgary	2020-03-04	2020-03-05	2020-03-09 14:30:00	5.60417	Calgary	2020-04-17	44	<2.5	<64	2020-03-11	<0.7	abnormal	7	1.39583	1	2020-03-11	114	0-220	normal	7
37	M	North	2020-03-14	2020-06-23	2020-03-19 10:30:00	5.4375	Edmonton	2020-06-22	100	<2.5	<64	2020-07-10	<0.7	abnormal	118	-0.4375	0	2020-03-19	259			5
38	M	North	2020-03-26	2020-03-28	2020-03-31 14:10:00	5.59028	Edmonton	2020-05-09	44	<2.5	<64	2020-05-04	<0.7	abnormal	39	-4.59028	0	2020-03-27	134	0-249	normal	1
39	M	Edmonton	2020-04-01	2020-04-03	2020-04-06 14:40:00	5.61111	Edmonton	2020-07-13	103	<2.5	<64	2020-07-17	<0.7	abnormal	107	-4.61111	0	2020-04-02	103			1
40	M	Edmonton	2020-04-11	2020-04-13	2020-04-16 14:10:00	5.59028	Edmonton	2020-07-13	93	<2.5	<64	2020-04-29	<0.7	abnormal	18	-3.59028	0	2020-04-13	169			2
41	F	Central	2020-04-28	2020-04-29	2020-05-01 15:00:00	3.625	999	not seen		3	<64	2020-11-20	11.2	false positive	206	2.375	1	2020-05-04	71			6
42	M	Edmonton	2020-05-01	2020-05-02	2020-05-06 14:30:00	5.60417	Edmonton	2020-08-17	108	<2.5	<64	2020-05-12	<0.7	abnormal	11	-3.60417	0	2020-05-03	172			2
43	M	Central	2020-05-08	2020-05-09	2020-05-12 13:30:00	4.5625	Edmonton	2020-07-13	66	<2.5	151.5	2020-05-16	<0.7	abnormal	8	-3.5625	0	2020-05-09	145			1
44	M	Calgary	2020-06-11	2020-06-12	2020-06-16 13:50:00	5.57639	Calgary	2020-10-01	112	<2.5	<64	2020-06-18	<0.7	abnormal	7	-3.57639	0	2020-06-13	159	0-150	abnormal	2
45	F	Edmonton	2020-06-14	2020-06-15	2020-06-17 14:20:00	3.59722	Edmonton	2020-09-14	92	<2.5	144.3	2020-06-18	<0.7	abnormal	4	-2.59722	0	2020-06-15	115			1
46	M	Central	2020-06-18	2020-06-19	2020-06-23 12:50:00	5.53472	Calgary	2020-12-14	179	<2.5	<64	2021-04-21	<0.7	abnormal	307	-4.53472	0	2020-06-19	136			1
47	M	Edmonton	2020-07-08	2020-07-09	2020-07-13 13:40:00	5.56944	Edmonton	2020-08-17	40	<2.5	<64	2020-08-17	<0.7	abnormal	40	-4.56944	0	2020-07-09	140			1
48	M	Edmonton	2020-07-09	2020-07-11	2020-07-14 15:10:00	5.63194	Edmonton	2020-10-26	109	<2.5	<64	2021-03-10	<0.7	abnormal	244	238.368	1	2021-03-10	7	<20	normal	244
49	M	Edmonton	2020-07-21	2020-07-22	2020-07-24 13:40:00	3.56944	Edmonton	2020-09-14	55	2.7	70.7	2020-09-24	<0.7	abnormal	65	-2.56944	0	2020-07-22	96			1
50	M	Calgary	2020-10-05	6-Oc-20	2020-10-08 15:20:00	3.63889	Calgary	2020-11-09	35	<2.5	<64	2020-11-07	<0.7	abnormal	33	-1.63889	0	2020-10-07	238	0-150	abnormal	2
51	F	Calgary	2020-10-16	2020-10-17	2020-10-20 14:50:00	4.61806	Calgary	2021-02-18	125	<2.5	<64	2020-10-22	<0.7	abnormal	6	-1.61806	0	2020-10-19	215	0-220	normal	3
52	M	Calgary	2020-10-21	2020-10-22	2020-10-26 15:10:00	5.63194	999	not seen		<2.5	<64	2021-01-05	<0.7	abnormal	76	-2.63194	0	2020-10-24	190	0-220	normal	3
53	M	Calgary	2020-10-23	2020-10-24	2020-10-27 12:20:00	4.51389	Calgary	2020-12-21	59	<2.5	144.5	2020-10-30	<0.7	abnormal	7	2.48611	1	2020-10-30	298	0-220	abnormal	7
54	F	Calgary	2020-10-29	2020-10-30	2020-11-03 13:10:00	5.54861	Calgary	2021-10-08	344	<2.5	<64	2020-12-09	<0.7	abnormal	41	-3.54861	0	2020-10-31	197	0-150	abnormal	2
55	M	Calgary	2020-10-31	2020-11-01	2020-11-10 13:00:00	10.5417	999	not seen		2.8	182.3	2020-11-03	<0.7	abnormal	3	-8.54167	0	2020-11-02	249	0-150	abnormal	2
56	M	Calgary	2020-11-19	2020-11-20	2020-11-25 15:00:00	6.625	999	not seen		<2.5	170	2021-06-07	<0.7	abnormal	200	193.375	1	2021-06-07	4	0-23	normal	200
57	M	Calgary	2020-11-23	2020-11-24	2020-11-27 14:40:00	4.61111	999	not seen		3.2	<64	2020-12-01	<0.7	abnormal	8	3.38889	1	2020-12-01	177	0-220	normal	8
58	M	North	2020-11-25	2020-11-28	2020-12-01 14:20:00	6.59722	Edmonton	2020-12-14	19	<2.5	332.4	2020-12-14	<0.7	abnormal	19	-5.59722	0	2020-11-26	93			1
59	M	North	2020-12-04	2020-12-05	2020-12-08 13:10:00	4.54861	Edmonton	2021-02-08	66	<2.5	68	2021-09-12	<0.7	abnormal	282	-2.54861	0	2020-12-06	133	<101	abnormal	2
60	M	Edmonton	2020-12-13	2020-12-14	2020-12-17 13:30:00	4.5625	Edmonton	2021-02-08	57	<2.5	<64	2020-12-14	<0.7	abnormal	1	-3.5625	0	2020-12-14	90			1
61	M	Edmonton	2020-12-18	2020-12-20	2020-12-22 13:00:00	4.54167	Edmonton	2021-02-08	52	<2.5	212.4	2021-01-15	<0.7	abnormal	28	-2.54167	0	2020-12-20	213			2
62	M	Calgary	2020-12-24	2020-12-25	2020-12-30 12:40:00	6.52778	999	not seen		<2.5	245	2021-02-11	<0.7	abnormal	49			No bili
63	M	North	2020-12-27	2020-12-28	2020-12-31 13:00:00	4.54167	Edmonton	2021-02-08	43	<2.5	<64	2021-01-06	<0.7	abnormal	10	-3.54167	0	2020-12-28	106	0-249	normal	1
64	M	Calgary	2021-01-06	2021-01-08	2021-01-12 14:30:00	6.60417	Calgary	2021-04-21	105	<2.5	125.3	2021-01-19	<0.7	abnormal	13	6.39583	1	2021-01-19	182	0-220	normal	13
65	M	North	2021-01-15	2021-01-16	2021-01-19 14:30:00	4.60417	Edmonton	2021-02-08	24	2.7	<64	2021-08-11	<0.7	abnormal	208	-3.60417	0	2021-01-16	135	0-120	abnormal	1
66	M	Edmonton	2021-01-27	2021-01-29	2021-02-02 12:30:00	6.52083	999	not seen		3.1	84.4	2021-02-05	13.4	false postive	9	-4.52083	0	2021-01-29	184			2
67	M	Calgary	2021-02-12	2021-02-14	2021-02-18 14:00:00	6.58333	Calgary	2021-03-22	38	<2.5	<64	2021-02-24	<0.7	abnormal	12	-3.58333	0	2021-02-15	231	0-220	abnormal	3
68	M	Edmonton	2021-02-16	2021-02-17	2021-02-19 13:50:00	3.57639	Edmonton	2021-04-19	62	<2.5	<64	2021-05-02	<0.7	abnormal	75	-2.57639	0	2021-02-17	150			1
69	M	Calgary	2021-02-19	2021-02-20	2021-02-23 12:30:00	4.52083	Calgary	2021-03-22	31	<2.5	77.5	2021-02-25	<0.7	abnormal	6	1.47917	1	2021-02-25	220	0-220	normal	6
70	M	Edmonton	2021-02-23	2021-02-25	2021-03-01 15:00:00	6.625	Edmonton	2021-05-17	83	<2.5	152.6	2021-03-18	<0.7	abnormal	23	16.375	1	2021-03-18	<20			23
71	M	North	2021-03-13	2021-03-14	2021-03-16 16:40:00	3.69444	Edmonton	2021-05-17	65	<2.5	107.8	2021-04-01	<0.7	abnormal	19	-2.69444	0	2021-03-14	103	<101	abnormal	1
72	M	Edmonton	2021-03-16	2021-03-17	2021-03-19 13:40:00	3.56944	Edmonton	2021-04-19	34	<2.5	112.4	2021-03-31	<0.7	abnormal	15	-2.56944	0	2021-03-17	92			1
73	M	Calgary	2021-03-18	2021-03-19	2021-03-23 13:50:00	5.57639	Calgary	2021-08-13	148	<2.5	282.8	2021-08-07	<0.7	abnormal	142	11.4236	1	2021-04-04	57	0-23	abnormal	17
74	F	Edmonton	2021-03-24	2021-03-26	2021-03-31 13:50:00	7.57639	Edmonton	2021-05-17	54	<2.5	537.8	2021-05-18	>13.4 (ref 8.0-13.4)	false positive	55			no bili
75	M	Calgary	2021-03-26	2021-03-27	2021-03-31 13:50:00	5.57639	999	not seen		<2.5	432	2021-04-17	<0.7	abnormal	22	-2.57639	0	2021-03-29	147	0-220	normal	3
76	M	Calgary	2021-04-28	2021-04-30	2021-05-04 14:00:00	6.58333	999	not seen		<2.5	264.5	LTFU		999		-4.58333	0	2021-04-30	68	0-150	normal	2
77	M	Calgary	2021-05-10	2021-05-11	2021-05-13 14:00:00	3.58333	999	not seen		3.38	72.9	2021-06-25	<0.7	abnormal	46	42.4167	1	2021-06-25	23	0-23	normal	46
78	M	Edmonton	2021-05-12	2021-05-13	2021-05-17 14:50:00	5.61806	Edmonton	2021-07-12	61	<2.5	<64	2021-07-16	<0.7	abnormal	65	-4.61806	0	2021-05-13	117			1
79	M	Calgary	2021-05-26	2021-05-27	2021-05-31 12:30:00	5.52083	999	not seen		<2.5	153.3	2021-07-13	<0.7	abnormal	48	-2.52083	0	2021-05-29	207	0-220	normal	3
80	M	Edmonton	2021-06-04	2021-06-05	2021-06-08 12:10:00	4.50694	Edmonton	2021-09-20	108	2.9	<64	2022-03-22	<0.7	abnormal	291	-3.50694	0	2021-06-05	98			1
81	M	Calgary	2021-06-06	2021-06-08	2021-06-10 11:50:00	4.49306	Calgary	2021-07-27	51	<2.5	112.1	2021-06-14	<0.7	abnormal	8	3.50694	1	2021-06-14	61	0-220	normal	8
82	M	Edmonton	2021-06-07	2021-06-08	2021-06-11 13:20:00	4.55556	Edmonton	no consult		<2.5	143	2022-02-22	<0.7	abnormal	260	2.44444	1	2021-06-14	250			7
83	M	North	2021-06-18	2021-06-19	2021-06-22 14:40:00	4.61111	Edmonton	no consult		<2.5	<64	LTFU		999		-2.61111	0	2021-06-20	173			2
84	F	Edmonton	2021-07-07	2021-07-09	2021-07-12 13:40:00	5.56944	Edmonton	2021-09-20	75	2.9	128.5	2021-07-15	12.5	false positve	8	-3.56944	0	2021-07-09	176			2
85	M	Calgary	2021-08-01	2021-08-02	2021-08-05 14:00:00	4.58333	999	no consult		<2.5	<64	2021-09-24	<0.7	abnormal	54	18.4167	1	2021-08-24	45	0-23	abnormal	23
86	M	Calgary	2021-08-12	2021-08-14	2021-08-17 13:30:00	5.5625	999	no consult		3	<64	2021-10-29	1	abnormal	78	-4.5625	0	2021-08-13	68	0-150	normal	1
87	M	Edmonton	2021-08-24	2021-08-25	2021-08-30 14:30:00	6.60417	Edmonton	2021-09-20	27	<2.5	73.6	2021-12-02	<0.7	abnormal	100	-1.60417	0	2021-08-29	296			5
88	M	Calgary	2021-09-07	2021-09-08	2021-09-13 13:40:00	6.56944	999	no consult		3.7	<64	2021-10-22	<0.7	abnormal	45	-4.56944	0	2021-09-09	221	0-150	abnormal	2
89	M	Calgary	2021-09-19	2021-09-20	2021-09-23 13:50:00	4.57639	Calgary	2022-04-11	204	<2.5	<64	2022-04-11	<0.7	abnormal	204	24.4236	1	2021-10-18	25	0-23	abnormal	29
90	M	Calgary	2021-09-20	2021-09-21	2021-09-24 13:50:00	4.57639	999	no consult		<2.5	198	LTFU		999				no bili
91	M	Edmonton	2021-10-08	2021-10-09	2021-10-13 13:10:00	5.54861	Edmonton	no consult		<2.5	<64	2021-12-15	<0.7	abnormal	68	-4.54861	0	2021-10-09	133			1
92	F	Calgary	2021-10-22	2021-10-23	2021-10-26 13:20:00	4.55556		no consult		<2.5	<64	2021-10-29	Normal Screen	false positive	7	224.444	1	2022-06-08	6	0-23	normal	229
93	M	Calgary	2021-11-03	2021-11-05	2021-11-09 13:50:00	6.57639	999	no consult		<2.5	<64	LTFU		999				no bili
94	M	Edmonton	2021-11-07	2021-11-08	2021-11-10 13:40:00	3.56944	Edmonton	2021-12-16	39	<2.5	100.3	2021-11-10	<0.7	abnormal	3	-0.569444	0	2021-11-10	219	<250	nromal	3
95	M	Edmonton	2021-11-23	2021-11-24	2021-11-26 15:30:00	3.64583	Edmonton	no consult family declined		<2.5	137.4	2021-12-02	<0.7	abnormal	9	5.35417	1	2021-12-02	227			9
96	F	North	2021-11-25	2021-11-26	2021-11-29 12:40:00	4.52778	Edmonton	2022-01-31	67	<2.5	<64	2022-02-08	<0.7	abnormal	75	-3.52778	0	2021-11-26	175			1
97	M	Calgary	2021-11-26	2021-11-28	2021-12-01 12:10:00	5.50694	Calgary	2022-04-21	146	2.7	83.9	2021-12-19	<0.7	abnormal	23	-2.50694	0	2021-11-29	230	0-220	abnormal	3
98	M	Edmonton	2021-11-27	2021-11-29	2021-12-03 13:20:00	6.55556	Edmonton	2022-01-17	51	<2.5	71.2	2022-01-04	<0.7	abnormal	38	-5.55556	0	2021-11-28	91			1
99	M	Edmonton	2021-12-03	2021-12-04	2021-12-09 14:50:00	6.61806	Edmonton	no consult		3.9	<64	2022-01-04	<0.7	abnormal	32	-5.61806	0	2021-12-04	87			1
100	M	Calgary	2021-12-05	2021-12-06	2021-12-09 14:50:00	4.61806	999	no consult		3.4	315	2021-12-10	Normal Screen	false positive	5	0.381944	1	2021-12-10	283	0-220	abnormal	5
101	M	Edmonton	2021-12-08	2021-12-09	2021-12-13 13:00:00	5.54167	Edmonton	2022-01-17	40	<2.5	90.5	2022-06-30	0.8	abnormal	204	-4.54167	0	2021-12-09	176			1
102	M	Edmonton	2021-12-25	2021-12-26	2021-12-29	4	Edmonton	2022-04-18	114	<2.5	271	2021-12-31	<0.7	abnormal	6			no bili
103	M	Calgary	2021-12-28	2021-12-29	2021-12-31 12:20:00	3.51389	999	no consult		<2.5	206	2022-07-02	<0.7	abnormal	186	182.486	1	2022-07-02	4	0-23	normal	186
104	M	Calgary	2021-12-28	2021-12-29	2021-12-31 12:20:00	3.51389	999	no consult		<2.5	<64	2022-01-25	<0.7	abnormal	28	13.4861	1	2022-01-14	total 83 (<23)			17
105	F	Edmonton	2022-01-11	2021-01-12	2022-01-17 13:30:00	6.5625	Edmonton	2022-02-28	48	3.2	161.8	2022-02-15	10.5	false positive	35			no bili
106	M	North	2022-01-13	2022-01-14	2022-01-17 13:30:00	4.5625	Edmonton	2022-02-28	46	<2.5	<64	2022-01-28	<0.7	abnormal	15	-3.5625	0	2022-01-14	149			1
107	M	Calgary	2022-01-15	2022-01-16	2022-01-20 12:30:00	5.52083	999	no consult		<2.5	204.9	2022-01-16	<0.7	abnormal	1	-4.52083	0	2022-01-16	122	0-150	normal	1
108	M	North	2022-01-18	2022-01-19	2022-01-24 14:30:00	6.60417	Edmonton	2022-02-28	41	<2.5	88.8	2022-02-09	<0.7	abnormal	22	-5.60417	0	2022-01-19	117	0-249	normal	1
109	M	Calgary	2022-01-27	2022-01-28	2022-02-01 13:30:00	5.5625	999	no consult		<2.5	<64	2022-02-04	<0.7	abnormal	8	1.4375	1	2022-02-03	179	0-149	normal	7
110	M	Edmonton	2022-02-01	2022-02-02	2022-02-04 12:50:00	3.53472	Edmonton	no consult		3.7	<64	LTFU		999				no bili
111	M	Calgary	2022-02-09	2022-02-10	2022-02-14 12:50:00	5.53472	999	no consult		3.5	<64	2022-02-23	<0.7	abnormal	14	-3.53472	0	2022-02-11	200	0-150	abnormal	2
112	M	Calgary	2022-03-01	2022-03-02	2022-03-04 12:10:00	3.50694	999	no consult		2.6	585	2022-04-13	Normal Screen	false positive	43	39.4931	1	2022-04-13	8	0-23	normal	43
113	M	Edmonton	2022-03-05	2022-03-06	2022-03-23 13:10:00	18.5486	Edmonton	no consult		<2.5	90.6	2022-04-05	< 0.7	abnormal	31	-17.5486	0	2022-03-06	115			1
114	M	North	2022-03-06	2022-03-07	2022-03-12 13:40:00	6.56944	Edmonton	2022-04-18	43	<2.5	131.2	2022-03-28	<0.7	abnormal	22	-5.56944	0	2022-03-07	128	0-249	normal	1
115	M	Edmonton	2022-03-10	2022-03-12	2022-03-17 11:30:00	7.47917	Edmonton	2022-04-18	39	2.7	64.4	2022-05-02	<0.7	abnormal	53	-5.47917	0	2022-03-12	147			2
116	M	Edmonton	2022-03-24	2022-03-25	2022-03-28 13:50:00	4.57639	Edmonton	no consult		<2.5	81.5	2022-03-30	< 0.7	abnormal	6	1.42361	1	2022-03-30	173			6
117	M	Edmonton	2022-03-25	2022-03-26	2022-03-29 17:20:00	4.72222	Edmonton	no consult		3.8	<64	2022-04-06	< 0.7	abnormal	12	-3.72222	0	2022-03-26	108			1
118	M	Edmonton	2022-03-27	2022-03-28	2022-03-30 12:20:00	3.51389	Edmonton	no consult		<2.5	114.8	2022-03-31	< 0.7	abnormal	4	-2.51389	0	2022-03-28	151			1
119	M	South	2022-03-29	2022-03-30	2022-04-04 14:30:00	6.60417	999	no consult		<2.5	<64	2022-04-06	< 0.7	abnormal	8	1.39583	1	2022-04-06	25	<250	normal	8
